# Supplementary material for: Multiplex Digital Quantification of β-Lactamase Genes in Antibiotic-Resistant Bacteria by Counting Gold Nanoparticle Labels on Silicon Microchips
Source: Biosensors (Basel). 2022 Apr 9;12(4):226. doi: 10.3390/bios12040226 (PMC9024738; doi:10.3390/bios12040226)
Supplement: Supplementary file 1 [file biosensors-12-00226-s001.zip]

Archive with 1 entries (1 files):
- biosensors-1667743-supplementary.pdf
